# Supplementary material for: The real-world safety profile of sodium-glucose co-transporter-2 inhibitors among older adults (≥ 75 years): a retrospective, pharmacovigilance study
Source: Cardiovasc Diabetol. 2023 Jan 24;22:16. doi: 10.1186/s12933-023-01743-5 (PMC9875397; doi:10.1186/s12933-023-01743-5)
Supplement: Supplementary file 1 — Additional file 1: Table S1. Adverse events grouping by the Medical Dictionary for Regulatory Activities (MedDRA version 25.1) classification. [file 12933_2023_1743_MOESM1_ESM.xlsx]

## Sheet: גיליון1
Group	PT_name	PT_no
Falls	fall	10016173
Syncope	syncope	10042772
Syncope	loss of consciousness	10024855
Dehydration	dehydration	10012174
Dehydration	hypovolaemia	10021137
Dehydration	Skin turgor decreased	10049428
Dehydration	Fluid replacement	10061858
Dehydration	Fontanelle depressed	10053214
Dehydration	Hypovolaemic shock	10021138
Nocturia	nocturia	10029446
Hypotension	diastolic hypotension	10066077
Hypotension	hypotension	10021097
Hypotension	hypotensive crisis	10083659
Hypotension	orthostatic hypotension	10031127
Hypotension	Blood pressure ambulatory decreased	10005731
Hypotension	Blood pressure decreased	10005734
Hypotension	Blood pressure orthostatic	10053352
Hypotension	Blood pressure diastolic decreased	10005737
Hypotension	Mean arterial pressure decreased	10026983
Hypotension	Blood pressure systolic decreased	10005758
AKI	Acute kidney injury	10069339
AKI	Acute phosphate nephropathy	10069688
AKI	Anuria	10002847
AKI	Azotaemia	10003885
AKI	Continuous haemodiafiltration	10066338
AKI	Dialysis	10061105
AKI	Haemodialysis	10018875
AKI	Haemofiltration	10053090
AKI	Nephropathy toxic	10029155
AKI	Oliguria	10030302
AKI	Peritoneal dialysis	10034660
AKI	Prerenal failure	10072370
AKI	Renal failure	10038435
AKI	Renal impairment	10062237
AKI	Subacute kidney injury	10081980
DKA	Diabetic ketoacidosis	10012671
DKA	Diabetic ketoacidotic hyperglycaemic coma	10012672
DKA	Diabetic ketosis	10012673
DKA	Euglycaemic diabetic ketoacidosis	10080061
DKA	Ketoacidosis	10023379
DKA	Ketonuria	10023388
DKA	Ketosis	10023391
DKA	Urine ketone body present	10057597
DKA	Blood ketone body	10057593
DKA	Blood ketone body increased	10057594
DKA	Blood ketone body present	10057598
DKA	Urine ketone body	10059222
DKA	Urine ketone body present	10057597
Fractures	Acetabulum fracture	10000397
Fractures	Ankle fracture	10002544
Fractures	Clavicle fracture	10009245
Fractures	Complicated fracture	10010149
Fractures	Compression fracture	10010214
Fractures	Facial bones fracture	10016042
Fractures	Femoral neck fracture	10016450
Fractures	Femur fracture	10016454
Fractures	Fibula fracture	10016667
Fractures	Flail chest	10016747
Fractures	Foot fracture	10016970
Fractures	Forearm fracture	10016997
Fractures	Fracture	10017076
Fractures	Fracture delayed union	10017081
Fractures	Fracture malunion	10017085
Fractures	Fracture nonunion	10017088
Fractures	Fracture of clavicle due to birth trauma	10017107
Fractures	Fractured ischium	10017290
Fractures	Fractured sacrum	10017308
Fractures	Fractured skull depressed	10017310
Fractures	Greenstick fracture	10018720
Fractures	Hand fracture	10019114
Fractures	Hip fracture	10020100
Fractures	Humerus fracture	10020462
Fractures	Ilium fracture	10021343
Fractures	Jaw fracture	10023149
Fractures	Multiple fractures	10028200
Fractures	Open fracture	10030527
Fractures	Osteoporotic fracture	10031290
Fractures	Patella fracture	10034122
Fractures	Pathological fracture	10034156
Fractures	Radius fracture	10037802
Fractures	Rib fracture	10039117
Fractures	Scapula fracture	10039579
Fractures	Skull fractured base	10040960
Fractures	Spinal compression fracture	10041541
Fractures	Spinal fracture	10041569
Fractures	Sternal fracture	10042015
Fractures	Stress fracture	10042212
Fractures	Tibia fracture	10043827
Fractures	Ulna fracture	10045375
Fractures	Wrist fracture	10048049
Fractures	Pseudarthrosis	10048617
Fractures	Fractured coccyx	10049164
Fractures	Traumatic fracture	10049514
Fractures	Cervical vertebral fracture	10049946
Fractures	Lumbar vertebral fracture	10049947
Fractures	Thoracic vertebral fracture	10049948
Fractures	Comminuted fracture	10052614
Fractures	Fracture displacement	10053206
Fractures	Epiphyseal fracture	10053962
Fractures	Pelvic fracture	10061161
Fractures	Skull fracture	10061365
Fractures	Upper limb fracture	10061394
Fractures	Lower limb fracture	10061599
Fractures	Bone fissure	10064210
Fractures	Bone fragmentation	10064211
Fractures	Torus fracture	10066094
Fractures	Avulsion fracture	10066184
Fractures	Impacted fracture	10066386
Fractures	Periprosthetic fracture	10069135
Fractures	Scapulothoracic dissociation	10070073
Fractures	Pubis fracture	10070286
Fractures	Atypical femur fracture	10070884
Fractures	Atypical fracture	10072395
Fractures	Chance fracture	10073162
Fractures	Osteochondral fracture	10073853
Fractures	Sacroiliac fracture	10074362
Fractures	Limb fracture	10074551
Fractures	Spinal fusion fracture	10074807
Fractures	Craniofacial fracture	10077603
Fractures	Costal cartilage fracture	10078358
Fractures	Lisfranc fracture	10078749
Fractures	Fracture blisters	10079423
Fractures	Metaphyseal corner fracture	10079667
Fractures	Fracture infection	10079813
Fractures	Subchondral insufficiency fracture	10079864
Fractures	Pseudofracture	10080404
Fractures	Osteophyte fracture	10080550
Fractures	Maisonneuve fracture	10081343
Amputations	Amputation	10061627
Amputations	Calcanectomy	10068643
Amputations	Finger amputation	10016678
Amputations	Foot amputation	10016960
Amputations	Leg amputation	10024124
Amputations	Limb amputation	10071564
Amputations	Toe amputation	10043913
Hypoglycemia	Blood glucose decreased	10005555
Hypoglycemia	Glycopenia	10082172
Hypoglycemia	Hyperinsulinaemic hypoglycaemia	10077216
Hypoglycemia	Hypoglycaemia	10020993
Hypoglycemia	Hypoglycaemia unawareness	10020997
Hypoglycemia	Hypoglycaemic coma	10021000
Hypoglycemia	Hypoglycaemic encephalopathy	10021002
Hypoglycemia	Hypoglycaemic seizure	10048803
Hypoglycemia	Hypoglycaemic unconsciousness	10065981
Hypoglycemia	Nesidioblastosis	10080024
Hypoglycemia	Neuroglycopenia	10054998
Hypoglycemia	Postprandial hypoglycaemia	10059035
Hypoglycemia	Shock hypoglycaemic	10040576
Hyperkalemia	Blood potassium increased	10005725
Hyperkalemia	Hyperkalaemia	10020646
Genitourinary infections	Bacterial vaginosis	10004055
Genitourinary infections	Balanitis candida	10004074
Genitourinary infections	Balanoposthitis	10004078
Genitourinary infections	Cystitis	10011781
Genitourinary infections	Cystitis escherichia	10011790
Genitourinary infections	Cystitis gonococcal	10011792
Genitourinary infections	Cystitis haemorrhagic	10011793
Genitourinary infections	Cystitis interstitial	10011796
Genitourinary infections	Cystitis klebsiella	10011797
Genitourinary infections	Cystitis pseudomonal	10011799
Genitourinary infections	Cystitis ulcerative	10011801
Genitourinary infections	Fungal cystitis	10017525
Genitourinary infections	Genitourinary chlamydia infection	10018185
Genitourinary infections	Kidney infection	10023424
Genitourinary infections	Penile abscess	10034294
Genitourinary infections	Perinephric abscess	10034531
Genitourinary infections	Pyelitis	10037584
Genitourinary infections	Pyelonephritis	10037596
Genitourinary infections	Pyelonephritis acute	10037597
Genitourinary infections	Pyelonephritis chronic	10037601
Genitourinary infections	Pyelonephritis mycoplasmal	10037603
Genitourinary infections	Pyonephrosis	10037653
Genitourinary infections	Renal abscess	10038351
Genitourinary infections	Schistosomiasis	10039603
Genitourinary infections	Urethral abscess	10046424
Genitourinary infections	Urethritis	10046480
Genitourinary infections	Urethritis chlamydial	10046482
Genitourinary infections	Urethritis gonococcal	10046483
Genitourinary infections	Urethritis trichomonal	10046489
Genitourinary infections	Urethritis ureaplasmal	10046490
Genitourinary infections	Urinary tract infection	10046571
Genitourinary infections	Urinary tract infection enterococcal	10046572
Genitourinary infections	Vaginal infection	10046914
Genitourinary infections	Vaginitis gardnerella	10046957
Genitourinary infections	Vulval abscess	10047732
Genitourinary infections	Vulval cellulitis	10047752
Genitourinary infections	Vulvitis	10047780
Genitourinary infections	Vulvovaginal candidiasis	10047784
Genitourinary infections	Vulvovaginal warts	10047793
Genitourinary infections	Vulvovaginitis	10047794
Genitourinary infections	Vulvovaginitis trichomonal	10047799
Genitourinary infections	Urosepsis	10048709
Genitourinary infections	Cystitis glandularis	10048837
Genitourinary infections	Urinary tract infection fungal	10049059
Genitourinary infections	Pyelocystitis	10049100
Genitourinary infections	Clitoris abscess	10049205
Genitourinary infections	Vaginal abscess	10049573
Genitourinary infections	Erosive balanitis	10050739
Genitourinary infections	Allergic cystitis	10051394
Genitourinary infections	Urinary bladder abscess	10051959
Genitourinary infections	Escherichia urinary tract infection	10052238
Genitourinary infections	Urethral carbuncle	10052299
Genitourinary infections	Vaginal cellulitis	10052301
Genitourinary infections	Urinary tract infection bacterial	10054088
Genitourinary infections	Escherichia vaginitis	10054259
Genitourinary infections	Eosinophilic cystitis	10056246
Genitourinary infections	Rectovaginal septum abscess	10056345
Genitourinary infections	Emphysematous cystitis	10056351
Genitourinary infections	Adenoviral haemorrhagic cystitis	10057373
Genitourinary infections	Bladder candidiasis	10058523
Genitourinary infections	Vaginitis viral	10058682
Genitourinary infections	Viral haemorrhagic cystitis	10059346
Genitourinary infections	Bacterial pyelonephritis	10059517
Genitourinary infections	Genitourinary tract gonococcal infection	10061181
Genitourinary infections	Genitourinary tract infection	10061182
Genitourinary infections	Penile infection	10061912
Genitourinary infections	Scrotal infection	10062156
Genitourinary infections	Urinary tract infection pseudomonal	10062279
Genitourinary infections	Urinary tract infection staphylococcal	10062280
Genitourinary infections	Genital infection male	10062521
Genitourinary infections	Urinary tract infection viral	10064825
Genitourinary infections	Cystitis erosive	10064850
Genitourinary infections	Vulvovaginal mycotic infection	10064899
Genitourinary infections	Cellulitis of male external genital organ	10064929
Genitourinary infections	Cystitis viral	10065197
Genitourinary infections	Cystitis bacterial	10065198
Genitourinary infections	Cystitis helminthic	10065199
Genitourinary infections	Pyelonephritis viral	10065213
Genitourinary infections	Pyelonephritis fungal	10065214
Genitourinary infections	Vulvovaginitis helminthic	10065328
Genitourinary infections	Urogenital infection fungal	10065582
Genitourinary infections	Urogenital infection bacterial	10065583
Genitourinary infections	Urinary tract abscess	10066757
Genitourinary infections	Vulvovaginitis streptococcal	10067185
Genitourinary infections	Vaginitis chlamydial	10067186
Genitourinary infections	Vulvovaginitis chlamydial	10067234
Genitourinary infections	Vulvovaginitis gonococcal	10067235
Genitourinary infections	Balanoposthitis infective	10067741
Genitourinary infections	Gangrenous balanitis	10068682
Genitourinary infections	Emphysematous pyelonephritis	10068822
Genitourinary infections	Urachal abscess	10069437
Genitourinary infections	Streptococcal urinary tract infection	10070300
Genitourinary infections	Escherichia pyelonephritis	10074409
Genitourinary infections	Urethritis mycoplasmal	10075063
Genitourinary infections	Urethral discharge syndrome	10078604
Genitourinary infections	Bacterial urethritis	10078665
Genitourinary infections	Vulvovaginitis staphylococcal	10079520
Genitourinary infections	Fungal balanitis	10079521
Genitourinary infections	Bacterial vulvovaginitis	10079528
Genitourinary infections	Vulvovaginitis allergic	10080783
Genitourinary infections	Fungal urethritis	10081163
Genitourinary infections	Candida urethritis	10081262
Genitourinary infections	Ureaplasmal vulvovaginitis	10081280
Genitourinary infections	Nephritis bacterial	10082040
Genitourinary infections	Urinary meatitis	10082153
Genitourinary infections	Providencia urinary tract infection	10082818
Genitourinary infections	Urinary tract candidiasis	10083162
Genitourinary infections	Ureteritis	10051250
Genitourinary infections	Bacterial ureteritis	10078666
Genitourinary infections	Ureter abscess	10061395
Genitourinary infections	Genital infection female	10061977
Genitourinary infections	Neovaginal infection	10083412
Genitourinary infections	Genital infection	10048461
Genitourinary infections	Genital infection bacterial	10061179
Genitourinary infections	Genital infection fungal	10061180
Genitourinary infections	Genital infection helminthic	10065223
Genitourinary infections	Genital infection viral	10065222
Genitourinary infections	Scrotal cellulitis	10084348
Fournier gangrene	Fournier's gangrene	10017068
Fournier gangrene	Necrotising fasciitis	10028885
Fournier gangrene	Necrotising fasciitis fungal	10052892
Fournier gangrene	Necrotising fasciitis staphylococcal	10028887
Fournier gangrene	Necrotising fasciitis streptococcal	10028888
Fournier gangrene	Necrotising soft tissue infection	10076637
Fournier gangrene	Fasciitis	10016228
Fournier gangrene	Fascial infection	10056515
Fournier gangrene	Perineal abscess	10052457
Fournier gangrene	Perineal necrosis	10076566
Fournier gangrene	Perineal infection	10066876
Fournier gangrene	Perineal cellulitis	10078797
Fournier gangrene	Scrotal abscess	10049571
Fournier gangrene	Scrotal gangrene	10039748
Fournier gangrene	Scrotal ulcer	10039760
Fournier gangrene	Soft tissue necrosis	10065769
